# Supplementary material for: Crystal structure of 2,4-di­amino-7-(hydroxy­meth­yl)pteridin-1-ium nitrate
Source: Acta Crystallogr E Crystallogr Commun. 2015 May 7;71(Pt 6):o376–7. doi: 10.1107/S2056989015008397 (PMC4459323; doi:10.1107/S2056989015008397)
Supplement: Supplementary file 1 [file e-71-0o376-sup1.cif]

##############################################################################
#                                                                            #
# This CIF contains the data in a paper accepted for publication in          #
# Acta Crystallographica Section E. It conforms to the requirements of       #
# Notes for Authors for Acta Crystallographica Section E, and has been       #
# peer reviewed under the auspices of the IUCr Commission on Journals.       #
#                                                                            #
# Full details of the Crystallographic Information File format               #
# are given in the paper "The Crystallographic Information File (CIF):       #
# a New Standard Archive File for Crystallography" by S. R. Hall, F. H.      #
# Allen and I. D. Brown [Acta Cryst. (1991), A47, 655-685].                  #
#                                                                            #
# The current version of the core CIF dictionary is obtainable from          #
# ftp://ftp.iucr.org/pub/cif_core.dic.                                       #
#                                                                            #
# Software is freely available for graphical display of the structure(s)     #
# in this CIF. For information consult the CIF software page                 #
# http://www.iucr.org/resources/cif/software.                                #
#                                                                            #
# This file may be used for bona fide research purposes within the           #
# scientific community so long as proper attribution is given to the journal # 
# article from which it was obtained.                                        #
#                                                                            #
##############################################################################
data_global
_audit_creation_method     'form.cif (version 2.0)'
_journal_data_validation_number     ?
_journal_date_recd_electronic     2015-04-25
_journal_date_accepted     2015-04-28
_journal_name_full     'Acta Crystallographica, Section E'
_journal_year     2015
_journal_volume     71
_journal_issue      6
_journal_page_first     o376
_journal_page_last     o377
_journal_paper_category     HO
_journal_paper_doi     10.1107/S2056989015008397
_journal_coeditor_code     SU5127
_publ_contact_author_name     'Kasthuri Balasubramani'
_publ_contact_author_address
;
Department of Chemistry
Government Arts College (Autonomous)
Thanthonimalai, Karur 639 005
Tamil Nadu, India
;
_publ_contact_author_email     'manavaibala@gmail.com'
_publ_contact_author_fax     '04324 257534'
_publ_contact_author_phone     '04324 257534'
_publ_section_title
;
Crystal structure of 2,4-diamino-7-(hydroxymethyl)pteridin-1-ium nitrate
;
loop_
    _publ_author_name
    _publ_author_footnote
    _publ_author_address
    'Palaniyappan Sivajeyanthi' ?
;
Department of Chemistry
Government Arts College (Autonomous)
Thanthonimalai, Karur 639 005
Tamil Nadu, India
;
    'Kasthuri Balasubramani' ?
;
Department of Chemistry
Government Arts College (Autonomous)
Thanthonimalai, Karur 639 005
Tamil Nadu, India
;
    'Muthaiah Jeevaraj' ?
;
Department of Chemistry
Government Arts College (Autonomous)
Thanthonimalai, Karur 639 005
Tamil Nadu, India
;
    'Kaliyaperumal Thanigaimani' ?
;
School of Physics
Universiti Sains Malaysia
11800 USM, Penang
Malaysia
;
    'Nuridayanti Che Khalib' ?
;
School of Physics
Universiti Sains Malaysia
11800 USM, Penang
Malaysia
;
    'Ibrahim Abdul Razak'
;
Thomson Reuters ResearcherID: A-5599-2009.
;
;
School of Physics
Universiti Sains Malaysia
11800 USM, Penang
Malaysia
;
data_I
_audit_creation_method     SHELXL-97
_database_code_depnum_ccdc_archive     'CCDC 1062258'
_chemical_name_systematic
;
2,4-Diamino-7-(hydroxymethyl)pteridin-1-ium nitrate
;
_chemical_name_common     ?
_chemical_formula_moiety     'C7 H9 N6 O +, N O3 -'
_chemical_formula_sum     'C7 H9 N7 O4'
_chemical_formula_iupac     'C7 H9 N6 O +, N O3 -'
_chemical_formula_weight     255.21
_chemical_melting_point     ?
_symmetry_cell_setting     orthorhombic
_symmetry_space_group_name_H-M     'C m c 21'
_symmetry_space_group_name_Hall     'C 2c -2'
loop_
    _symmetry_equiv_pos_as_xyz
    'x, y, z'
    '-x, -y, z+1/2'
    '-x, y, z'
    'x, -y, z+1/2'
    'x+1/2, y+1/2, z'
    '-x+1/2, -y+1/2, z+1/2'
    '-x+1/2, y+1/2, z'
    'x+1/2, -y+1/2, z+1/2'
_cell_length_a     6.4060(17)
_cell_length_b     14.960(6)
_cell_length_c     10.867(3)
_cell_angle_alpha     90.00
_cell_angle_beta     90.00
_cell_angle_gamma     90.00
_cell_volume     1041.4(6)
_cell_formula_units_Z     4
_cell_measurement_reflns_used     1083
_cell_measurement_theta_min     2.72
_cell_measurement_theta_max     24.61
_cell_measurement_temperature     294(2)
_exptl_crystal_description     'block'
_exptl_crystal_colour     'bronze'
_exptl_crystal_size_max     0.27
_exptl_crystal_size_mid     0.10
_exptl_crystal_size_min     0.07
_exptl_crystal_density_diffrn     1.628
_exptl_crystal_density_meas     ?
_exptl_crystal_density_method     'not measured'
_exptl_crystal_F_000     528
_exptl_absorpt_coefficient_mu     0.136
_exptl_absorpt_correction_type     multi-scan
_exptl_absorpt_process_details
;
(<i>SADABS</i>; Bruker, 2009)
;
_exptl_absorpt_correction_T_min     0.9640
_exptl_absorpt_correction_T_max     0.9906
_exptl_special_details     ?
_diffrn_ambient_temperature     294(2)
_diffrn_radiation_type     MoK\a
_diffrn_radiation_wavelength     0.71073
_diffrn_radiation_source     'fine-focus sealed tube'
_diffrn_radiation_monochromator     graphite
_diffrn_measurement_device_type
;
Bruker SMART APEXII Duo CCD area-detector
;
_diffrn_measurement_method     '\f and \w scans'
_diffrn_detector_area_resol_mean     ?
_diffrn_reflns_number     2866
_diffrn_reflns_av_R_equivalents     0.0280
_diffrn_reflns_av_sigmaI/netI     0.0266
_diffrn_reflns_theta_min     2.72
_diffrn_reflns_theta_max     24.99
_diffrn_reflns_theta_full     24.99
_diffrn_measured_fraction_theta_max     0.983
_diffrn_measured_fraction_theta_full     0.983
_diffrn_reflns_limit_h_min     -5
_diffrn_reflns_limit_h_max     7
_diffrn_reflns_limit_k_min     -17
_diffrn_reflns_limit_k_max     17
_diffrn_reflns_limit_l_min     -8
_diffrn_reflns_limit_l_max     12
_diffrn_standards_number     ?
_diffrn_standards_interval_count     ?
_diffrn_standards_interval_time     ?
_diffrn_standards_decay_%     ?
_refine_special_details
;
Refinement of <i>F</i>^2^ against ALL reflections. The weighted <i>R</i>-factor
<i>wR</i> and goodness of fit <i>S</i> are based on <i>F</i>^2^, conventional
<i>R</i>-factors <i>R</i> are based on <i>F</i>, with <i>F</i> set to zero for
negative <i>F</i>^2^. The threshold expression of <i>F</i>^2^ >
\s(<i>F</i>^2^) is used only for calculating <i>R</i>-factors(gt) <i>etc</i>.
and is not relevant to the choice of reflections for refinement.
<i>R</i>-factors based on <i>F</i>^2^ are statistically about twice as large
as those based on <i>F</i>, and <i>R</i>- factors based on ALL data will be
even larger.
;
_reflns_number_total     862
_reflns_number_gt     720
_reflns_threshold_expression     I>2sigma(I)
_refine_ls_structure_factor_coef     Fsqd
_refine_ls_matrix_type     full
_refine_ls_R_factor_all     0.0403
_refine_ls_R_factor_gt     0.0303
_refine_ls_wR_factor_gt     0.0679
_refine_ls_wR_factor_ref     0.0738
_refine_ls_goodness_of_fit_ref     1.032
_refine_ls_restrained_S_all     1.031
_refine_ls_number_reflns     862
_refine_ls_number_parameters     127
_refine_ls_number_restraints     1
_refine_ls_hydrogen_treatment     mixed
_refine_ls_weighting_scheme     calc
_refine_ls_weighting_details
         'calc w=1/[\s^2^(Fo^2^)+(0.0382P)^2^+0.1935P] where P=(Fo^2^+2Fc^2^)/3'
_atom_sites_solution_hydrogens     geom
_atom_sites_solution_primary     direct
_atom_sites_solution_secondary     difmap
_refine_ls_shift/su_max     0.000
_refine_ls_shift/su_mean     0.000
_refine_diff_density_max     0.094
_refine_diff_density_min     -0.155
_refine_ls_extinction_method     none
_refine_ls_extinction_coef     ?
loop_
    _atom_type_symbol
    _atom_type_description
    _atom_type_scat_dispersion_real
    _atom_type_scat_dispersion_imag
    _atom_type_scat_source
    'C' 'C' 0.0033 0.0016
                         'International Tables Vol C Tables 4.2.6.8 and 6.1.1.4'
    'H' 'H' 0.0000 0.0000
                         'International Tables Vol C Tables 4.2.6.8 and 6.1.1.4'
    'N' 'N' 0.0061 0.0033
                         'International Tables Vol C Tables 4.2.6.8 and 6.1.1.4'
    'O' 'O' 0.0106 0.0060
                         'International Tables Vol C Tables 4.2.6.8 and 6.1.1.4'
_computing_data_collection
;
APEX2 (Bruker, 2009)
;
_computing_cell_refinement
;
SAINT (Bruker, 2009)
;
_computing_data_reduction
;
SAINT (Bruker, 2009)
;
_computing_structure_solution
;
SHELXS97 (Sheldrick, 2008)
;
_computing_structure_refinement
;
SHELXL97 (Sheldrick, 2008)
;
_computing_molecular_graphics
;
SHELXTL (Sheldrick, 2008)
;
_computing_publication_material
;
SHELXTL (Sheldrick, 2008) and PLATON (Spek, 2009)
;
loop_
    _atom_site_type_symbol
    _atom_site_label
    _atom_site_fract_x
    _atom_site_fract_y
    _atom_site_fract_z
    _atom_site_U_iso_or_equiv
    _atom_site_adp_type
    _atom_site_calc_flag
    _atom_site_refinement_flags
    _atom_site_occupancy
    _atom_site_symmetry_multiplicity
    _atom_site_disorder_assembly
    _atom_site_disorder_group
    O O1 0.5000 0.63088(17) 0.8666(3) 0.0557(8) Uani d S 1 2 . .
    O O2 0.5000 0.2129(2) 0.5161(3) 0.0585(9) Uani d S 1 2 . .
    O O3 0.5000 0.12875(19) 0.3553(3) 0.0584(9) Uani d S 1 2 . .
    O O4 0.5000 0.06903(19) 0.5342(3) 0.0608(9) Uani d S 1 2 . .
    N N1 0.5000 0.4061(2) 0.9909(3) 0.0415(9) Uani d S 1 2 . .
    N N2 0.5000 0.1632(3) 0.9791(4) 0.0451(9) Uani d S 1 2 . .
    N N3 0.5000 0.2207(2) 0.7764(3) 0.0447(9) Uani d S 1 2 . .
    N N4 0.5000 0.3731(2) 0.7360(4) 0.0499(10) Uani d S 1 2 . .
    N N5 0.5000 0.2581(3) 1.1464(4) 0.0524(10) Uani d S 1 2 . .
    H H1N5 0.5000 0.210(3) 1.199(4) 0.042(13) Uiso d S 1 2 . .
    H H2N5 0.5000 0.312(3) 1.185(5) 0.062(14) Uiso d S 1 2 . .
    N N6 0.5000 0.0703(3) 0.8120(4) 0.0546(11) Uani d S 1 2 . .
    H H1N6 0.5000 0.028(3) 0.854(5) 0.056(15) Uiso d S 1 2 . .
    H H2N6 0.5000 0.060(2) 0.723(3) 0.020(9) Uiso d S 1 2 . .
    N N7 0.5000 0.1359(2) 0.4687(4) 0.0448(9) Uani d S 1 2 . .
    C C1 0.5000 0.5648(3) 0.9606(5) 0.0467(11) Uani d S 1 2 . .
    H H1A 0.3776 0.5726 1.0120 0.056 Uiso calc PR 0.50 1 . .
    H H1B 0.6224 0.5726 1.0120 0.056 Uiso calc PR 0.50 1 . .
    C C2 0.5000 0.4726(2) 0.9092(4) 0.0390(10) Uani d S 1 2 . .
    C C3 0.5000 0.3228(3) 0.9449(4) 0.0384(11) Uani d S 1 2 . .
    C C4 0.5000 0.2451(2) 1.0250(4) 0.0401(10) Uani d S 1 2 . .
    C C5 0.5000 0.1519(2) 0.8573(5) 0.0408(11) Uani d S 1 2 . .
    C C6 0.5000 0.3074(2) 0.8204(5) 0.0391(10) Uani d S 1 2 . .
    C C7 0.5000 0.4546(3) 0.7834(4) 0.0498(13) Uani d S 1 2 . .
    H H7A 0.5000 0.5028 0.7293 0.060 Uiso calc SR 1 2 . .
    H H1O1 0.5000 0.689(4) 0.901(6) 0.072(14) Uiso d S 1 2 . .
    H H1N3 0.5000 0.208(3) 0.683(5) 0.046(11) Uiso d S 1 2 . .
loop_
    _atom_site_aniso_label
    _atom_site_aniso_U_11
    _atom_site_aniso_U_22
    _atom_site_aniso_U_33
    _atom_site_aniso_U_12
    _atom_site_aniso_U_13
    _atom_site_aniso_U_23
    O1 0.0954(19) 0.0284(13) 0.0435(17) 0.000 0.000 0.0045(16)
    O2 0.090(2) 0.0310(14) 0.054(2) 0.000 0.000 -0.0078(16)
    O3 0.096(2) 0.0401(17) 0.039(2) 0.000 0.000 -0.0029(17)
    O4 0.093(2) 0.0323(15) 0.057(2) 0.000 0.000 0.0045(15)
    N1 0.0534(19) 0.0299(17) 0.041(2) 0.000 0.000 0.0027(15)
    N2 0.062(2) 0.0276(17) 0.046(2) 0.000 0.000 0.0055(15)
    N3 0.068(2) 0.0304(18) 0.035(2) 0.000 0.000 0.0005(14)
    N4 0.082(3) 0.0300(15) 0.038(2) 0.000 0.000 0.0011(17)
    N5 0.086(2) 0.035(2) 0.036(2) 0.000 0.000 0.0041(18)
    N6 0.082(3) 0.0308(18) 0.051(3) 0.000 0.000 -0.001(2)
    N7 0.058(2) 0.036(2) 0.040(2) 0.000 0.000 -0.0012(17)
    C1 0.069(3) 0.034(2) 0.037(2) 0.000 0.000 0.0015(19)
    C2 0.056(2) 0.032(2) 0.029(2) 0.000 0.000 0.0006(18)
    C3 0.046(2) 0.027(2) 0.041(3) 0.000 0.000 0.0013(15)
    C4 0.049(2) 0.032(2) 0.040(3) 0.000 0.000 0.007(2)
    C5 0.049(2) 0.029(2) 0.044(3) 0.000 0.000 0.006(2)
    C6 0.050(2) 0.0322(19) 0.035(2) 0.000 0.000 -0.0005(18)
    C7 0.075(3) 0.036(2) 0.038(3) 0.000 0.000 0.003(2)
_geom_special_details
;
All e.s.d.'s (except the e.s.d. in the dihedral angle between two l.s. planes)
are estimated using the full covariance matrix. The cell e.s.d.'s are taken
into account individually in the estimation of e.s.d.'s in distances, angles
and torsion angles; correlations between e.s.d.'s in cell parameters are only
used when they are defined by crystal symmetry. An approximate (isotropic)
treatment of cell e.s.d.'s is used for estimating e.s.d.'s involving l.s.
planes.
;
loop_
    _geom_bond_atom_site_label_1
    _geom_bond_atom_site_label_2
    _geom_bond_site_symmetry_2
    _geom_bond_distance
    _geom_bond_publ_flag
    O1 C1 . 1.422(6) ?
    O1 H1O1 . 0.94(6) ?
    O2 N7 . 1.262(5) ?
    O3 N7 . 1.237(5) ?
    O4 N7 . 1.228(5) ?
    N1 C2 . 1.334(5) ?
    N1 C3 . 1.342(5) ?
    N2 C4 . 1.322(5) ?
    N2 C5 . 1.334(7) ?
    N3 C5 . 1.353(6) ?
    N3 C6 . 1.383(5) ?
    N3 H1N3 . 1.03(5) ?
    N4 C7 . 1.323(5) ?
    N4 C6 . 1.344(6) ?
    N5 C4 . 1.333(7) ?
    N5 H1N5 . 0.92(5) ?
    N5 H2N5 . 0.91(5) ?
    N6 C5 . 1.317(5) ?
    N6 H1N6 . 0.78(5) ?
    N6 H2N6 . 0.98(4) ?
    C1 C2 . 1.487(6) ?
    C1 H1A . 0.9700 ?
    C1 H1B . 0.9700 ?
    C2 C7 . 1.394(5) ?
    C3 C6 . 1.372(6) ?
    C3 C4 . 1.454(5) ?
    C7 H7A . 0.9300 ?
loop_
    _geom_angle_atom_site_label_1
    _geom_angle_atom_site_label_2
    _geom_angle_atom_site_label_3
    _geom_angle_site_symmetry_1
    _geom_angle_site_symmetry_3
    _geom_angle
    _geom_angle_publ_flag
    C1 O1 H1O1 . . 111(4) ?
    C2 N1 C3 . . 116.4(4) ?
    C4 N2 C5 . . 119.5(4) ?
    C5 N3 C6 . . 119.3(4) ?
    C5 N3 H1N3 . . 120(2) ?
    C6 N3 H1N3 . . 121(2) ?
    C7 N4 C6 . . 114.1(5) ?
    C4 N5 H1N5 . . 120(3) ?
    C4 N5 H2N5 . . 126(3) ?
    H1N5 N5 H2N5 . . 114(4) ?
    C5 N6 H1N6 . . 122(4) ?
    C5 N6 H2N6 . . 121(2) ?
    H1N6 N6 H2N6 . . 117(4) ?
    O4 N7 O3 . . 120.5(4) ?
    O4 N7 O2 . . 120.4(4) ?
    O3 N7 O2 . . 119.0(4) ?
    O1 C1 C2 . . 112.0(4) ?
    O1 C1 H1A . . 109.2 ?
    C2 C1 H1A . . 109.2 ?
    O1 C1 H1B . . 109.2 ?
    C2 C1 H1B . . 109.2 ?
    H1A C1 H1B . . 107.9 ?
    N1 C2 C7 . . 120.6(3) ?
    N1 C2 C1 . . 116.2(4) ?
    C7 C2 C1 . . 123.3(3) ?
    N1 C3 C6 . . 121.6(4) ?
    N1 C3 C4 . . 121.3(4) ?
    C6 C3 C4 . . 117.2(4) ?
    N2 C4 N5 . . 120.6(3) ?
    N2 C4 C3 . . 121.0(5) ?
    N5 C4 C3 . . 118.4(4) ?
    N6 C5 N2 . . 119.3(4) ?
    N6 C5 N3 . . 117.5(5) ?
    N2 C5 N3 . . 123.2(4) ?
    N4 C6 C3 . . 123.4(4) ?
    N4 C6 N3 . . 116.8(4) ?
    C3 C6 N3 . . 119.9(4) ?
    N4 C7 C2 . . 124.1(4) ?
    N4 C7 H7A . . 118.0 ?
    C2 C7 H7A . . 118.0 ?
loop_
    _geom_torsion_atom_site_label_1
    _geom_torsion_atom_site_label_2
    _geom_torsion_atom_site_label_3
    _geom_torsion_atom_site_label_4
    _geom_torsion_site_symmetry_1
    _geom_torsion_site_symmetry_2
    _geom_torsion_site_symmetry_3
    _geom_torsion_site_symmetry_4
    _geom_torsion
    _geom_torsion_publ_flag
    C3 N1 C2 C7 . . . . 0.000(2) ?
    C3 N1 C2 C1 . . . . 180.000(2) ?
    O1 C1 C2 N1 . . . . 180.000(2) ?
    O1 C1 C2 C7 . . . . 0.000(2) ?
    C2 N1 C3 C6 . . . . 0.000(2) ?
    C2 N1 C3 C4 . . . . 180.000(2) ?
    C5 N2 C4 N5 . . . . 180.000(2) ?
    C5 N2 C4 C3 . . . . 0.000(2) ?
    N1 C3 C4 N2 . . . . 180.000(2) ?
    C6 C3 C4 N2 . . . . 0.000(2) ?
    N1 C3 C4 N5 . . . . 0.000(2) ?
    C6 C3 C4 N5 . . . . 180.000(2) ?
    C4 N2 C5 N6 . . . . 180.000(2) ?
    C4 N2 C5 N3 . . . . 0.000(2) ?
    C6 N3 C5 N6 . . . . 180.0000(10)
                                   ?
    C6 N3 C5 N2 . . . . 0.000(2) ?
    C7 N4 C6 C3 . . . . 0.000(2) ?
    C7 N4 C6 N3 . . . . 180.0000(10)
                                   ?
    N1 C3 C6 N4 . . . . 0.000(2) ?
    C4 C3 C6 N4 . . . . 180.000(2) ?
    N1 C3 C6 N3 . . . . 180.000(2) ?
    C4 C3 C6 N3 . . . . 0.000(2) ?
    C5 N3 C6 N4 . . . . 180.0000(10)
                                   ?
    C5 N3 C6 C3 . . . . 0.000(2) ?
    C6 N4 C7 C2 . . . . 0.000(2) ?
    N1 C2 C7 N4 . . . . 0.000(2) ?
    C1 C2 C7 N4 . . . . 180.000(2) ?
loop_
    _geom_hbond_atom_site_label_D
    _geom_hbond_atom_site_label_H
    _geom_hbond_atom_site_label_A
    _geom_hbond_site_symmetry_A
    _geom_hbond_distance_DH
    _geom_hbond_distance_HA
    _geom_hbond_distance_DA
    _geom_hbond_angle_DHA
    _geom_hbond_publ_flag
    N3 H1N3 O2 . 1.03(5) 1.82(5) 2.831(5) 167(4) yes
    N6 H2N6 O4 . 0.98(3) 2.06(3) 3.019(6) 167(3) yes
    O1 H1O1 O2 2_665 0.95(6) 1.93(6) 2.846(4) 163(6) yes
    N5 H1N5 O3 1_556 0.92(4) 2.09(4) 2.983(6) 164(4) yes
    N5 H2N5 O1 2_665 0.91(5) 2.15(5) 2.913(5) 141(4) yes
    N6 H1N6 O3 2_655 0.78(5) 2.35(4) 3.015(5) 145(5) yes
    N6 H1N6 O4 2_655 0.78(5) 2.44(5) 3.190(6) 162(5) yes
_iucr_refine_instructions_details
;
TITL mo_kt110a_0m in Cmc21 (RT)
CELL  0.71073    6.4060   14.9600   10.8670    90.000    90.000    90.000
ZERR  4           0.0017    0.0060    0.0030     0.000     0.000     0.000
LATT  -7
SYMM             - X ,            - Y ,    0.50000 + Z
SYMM             - X ,              Y ,              Z
SYMM               X ,            - Y ,    0.50000 + Z
SFAC C H N O
UNIT 28 36 28 16
TEMP 21.000
SIZE 0.07 0.099 0.272
L.S. 10
BOND $H
FMAP 2 1 60
PLAN 20
OMIT 0 0 8
OMIT 2 0 8
OMIT -4 50
ACTA
CONF
WGHT    0.038200    0.193500
FVAR       0.29723
O1    4    0.500000    0.630881    0.866602    10.50000    0.09540    0.02837 =
         0.04347    0.00448    0.00000    0.00000
O2    4    0.500000    0.212858    0.516120    10.50000    0.09031    0.03100 =
         0.05410   -0.00784    0.00000    0.00000
O3    4    0.500000    0.128748    0.355258    10.50000    0.09609    0.04012 =
         0.03898   -0.00290    0.00000    0.00000
O4    4    0.500000    0.069026    0.534218    10.50000    0.09284    0.03232 =
         0.05716    0.00450    0.00000    0.00000
N1    3    0.500000    0.406089    0.990942    10.50000    0.05337    0.02990 =
         0.04137    0.00272    0.00000    0.00000
N2    3    0.500000    0.163228    0.979122    10.50000    0.06191    0.02760 =
         0.04573    0.00548    0.00000    0.00000
N3    3    0.500000    0.220679    0.776441    10.50000    0.06823    0.03040 =
         0.03546    0.00052    0.00000    0.00000
N4    3    0.500000    0.373103    0.735968    10.50000    0.08199    0.03001 =
         0.03782    0.00113    0.00000    0.00000
N5    3    0.500000    0.258083    1.146403    10.50000    0.08591    0.03536 =
         0.03586    0.00412    0.00000    0.00000
H1N5  2    0.500000    0.209592    1.198646    10.50000    0.04247
H2N5  2    0.500000    0.311782    1.185170    10.50000    0.06241
N6    3    0.500000    0.070269    0.811991    10.50000    0.08190    0.03080 =
         0.05102   -0.00092    0.00000    0.00000
H1N6  2    0.500000    0.028278    0.854127    10.50000    0.05633
H2N6  2    0.500000    0.059520    0.722591    10.50000    0.02002
N7    3    0.500000    0.135857    0.468682    10.50000    0.05832    0.03575 =
         0.04026   -0.00124    0.00000    0.00000
C1    1    0.500000    0.564751    0.960638    10.50000    0.06917    0.03418 =
         0.03662    0.00146    0.00000    0.00000
AFIX  23
H1A   2    0.377571    0.572633    1.012030    10.50000   -1.20000
H1B   2    0.622429    0.572633    1.012030    10.50000   -1.20000
AFIX   0
C2    1    0.500000    0.472640    0.909191    10.50000    0.05592    0.03197 =
         0.02926    0.00057    0.00000    0.00000
C3    1    0.500000    0.322847    0.944863    10.50000    0.04646    0.02744 =
         0.04122    0.00131    0.00000    0.00000
C4    1    0.500000    0.245076    1.025048    10.50000    0.04882    0.03172 =
         0.03978    0.00698    0.00000    0.00000
C5    1    0.500000    0.151895    0.857339    10.50000    0.04944    0.02940 =
         0.04365    0.00565    0.00000    0.00000
C6    1    0.500000    0.307422    0.820385    10.50000    0.04971    0.03220 =
         0.03544   -0.00048    0.00000    0.00000
C7    1    0.500000    0.454583    0.783351    10.50000    0.07547    0.03572 =
         0.03817    0.00329    0.00000    0.00000
AFIX  43
H7A   2    0.500000    0.502801    0.729334    10.50000   -1.20000
AFIX   0
H1O1  2    0.500000    0.688747    0.901234    10.50000    0.07189
H1N3  2    0.500000    0.208268    0.683468    10.50000    0.04616
HKLF 4 1 1 0 0 1 0 2 0 -1 0
REM  mo_kt110a_0m in Cmc21 (RT)
REM R1 =  0.0303 for    720 Fo > 4sig(Fo)  and  0.0403 for all    862 data
REM    127 parameters refined using      1 restraints
END
WGHT      0.0378      0.1996
REM Highest difference peak  0.094,  deepest hole -0.155,  1-sigma level  0.031
Q1    1   0.5000  0.1008  1.0818  10.50000  0.05    0.09
Q2    1   0.5000  0.7719  0.9029  10.50000  0.05    0.09
Q3    1   0.3445  0.7530  0.8972  11.00000  0.05    0.09
Q4    1   0.5000  0.5154  0.9316  10.50000  0.05    0.09
Q5    1   0.3650  0.1734  0.6402  11.00000  0.05    0.09
Q6    1   0.5000  0.5270  0.6971  10.50000  0.05    0.09
Q7    1   0.5820  0.2856  0.9731  11.00000  0.05    0.08
Q8    1   0.4296  0.3603  0.9612  11.00000  0.05    0.08
Q9    1   0.6724  0.0793  0.3423  11.00000  0.05    0.07
Q10   1   0.3639  0.6029  0.9022  11.00000  0.05    0.07
Q11   1   0.3565  0.3830  0.6745  11.00000  0.05    0.07
Q12   1   0.2985  0.5363  0.7036  11.00000  0.05    0.07
Q13   1   0.5000  0.1177  1.1722  10.50000  0.05    0.07
Q14   1   0.7232  0.1128  0.8402  11.00000  0.05    0.07
Q15   1   0.6090  0.1325  1.0457  11.00000  0.05    0.07
Q16   1   0.2710  0.1315  0.3785  11.00000  0.05    0.07
Q17   1   0.8264  0.5331  0.9627  11.00000  0.05    0.07
Q18   1   0.3021 -0.0380  0.9182  11.00000  0.05    0.07
Q19   1   0.5000  0.7531  0.8164  10.50000  0.05    0.07
Q20   1   0.3419  0.1960  0.3397  11.00000  0.05    0.07
;
