# Supplementary material for: Crystal structure of 2,4-di­amino-7-(hydroxy­meth­yl)pteridin-1-ium nitrate
Source: Acta Crystallogr E Crystallogr Commun. 2015 May 7;71(Pt 6):o376–7. doi: 10.1107/S2056989015008397 (PMC4459323; doi:10.1107/S2056989015008397)
Supplement: Supplementary file 2 [file e-71-0o376-Isup2.hkl]

# 
# h,k,l, Fc-squared, Fo-squared, sigma(Fo-squared) and status flag 
# 
data_I
_shelx_title ' mo_kt110a_0m in Cmc21 (RT)' 
_shelx_refln_list_code          4 
_shelx_F_calc_maximum      338.48 
_exptl_crystal_F_000       528.00 
_reflns_d_resolution_high  0.8413 
 
loop_ 
 _symmetry_equiv_pos_as_xyz 
 'x, y, z' 
 '-x, -y, z+1/2' 
 '-x, y, z' 
 'x, -y, z+1/2' 
 'x+1/2, y+1/2, z' 
 '-x+1/2, -y+1/2, z+1/2' 
 '-x+1/2, y+1/2, z' 
 'x+1/2, -y+1/2, z+1/2' 
 
_cell_length_a     6.4060 
_cell_length_b    14.9600 
_cell_length_c    10.8670 
_cell_angle_alpha  90.000 
_cell_angle_beta   90.000 
_cell_angle_gamma  90.000 
 
_shelx_F_squared_multiplier     1.000 
 
loop_ 
 _refln_index_h 
 _refln_index_k 
 _refln_index_l 
 _refln_F_squared_calc 
 _refln_F_squared_meas 
 _refln_F_squared_sigma 
 _refln_observed_status 
   5   5  -8       89.16       89.71     17.31 o 
   5   7  -8       99.28      116.71     19.91 o 
   4   8  -8      169.26      218.04     24.84 o 
   4  10  -8        6.51       17.25     13.71 o 
   1   1  -7      154.32      151.53      9.06 o 
   3   1  -7       37.02       39.04      7.47 o 
   5   1  -7        3.29       -9.81      6.76 o 
   2   2  -7       56.05       49.35      9.67 o 
   4   2  -7        6.66        7.76      6.91 o 
   6   2  -7        0.56       -6.15      8.58 o 
   1   3  -7       67.32       55.69      9.01 o 
   3   3  -7       10.25        8.99      8.02 o 
   5   3  -7        0.37       -0.06     10.44 o 
   2   4  -7      503.37      572.65     25.95 o 
   4   4  -7      179.92      164.92     18.99 o 
   6   4  -7       41.72       60.07     16.17 o 
   1   5  -7       19.03       21.48      7.35 o 
   3   5  -7       23.15       32.28     10.99 o 
   5   5  -7       16.54       19.75     12.17 o 
   2   6  -7      131.41      128.48     15.42 o 
   4   6  -7       33.91       33.06     12.32 o 
   3   7  -7      165.95      180.02     19.48 o 
   5   7  -7       57.16       55.85     15.67 o 
   2   8  -7      737.40      859.87     35.85 o 
   4   8  -7      273.92      331.60     25.76 o 
   3   9  -7      333.97      423.34     27.86 o 
   5   9  -7      103.29      120.57     21.06 o 
   2  10  -7      101.41       95.26     15.84 o 
   4  10  -7       29.27       18.43     13.09 o 
   3  11  -7      143.34      154.97     21.08 o 
   3  13  -7      111.68      179.00     24.12 o 
   2   0  -6     1631.80     1668.23     48.09 o 
   4   0  -6      397.52      420.45     25.36 o 
   6   0  -6       76.27       69.04     15.83 o 
   1   1  -6      999.22     1071.40     33.55 o 
   3   1  -6      404.88      403.28     12.36 o 
   5   1  -6       77.82       71.03      9.88 o 
   2   2  -6      404.91      414.60     18.22 o 
   4   2  -6      122.95      117.28     11.16 o 
   6   2  -6       23.87       10.63      9.02 o 
   1   3  -6      205.26      200.44     13.41 o 
   3   3  -6       59.22       63.64      6.22 o 
   5   3  -6        6.19       14.62      9.31 o 
   0   4  -6      460.82      454.77     19.35 o 
   2   4  -6      246.23      238.41      9.04 o 
   4   4  -6       52.64       55.42      8.90 o 
   6   4  -6        9.58       12.39      8.94 o 
   1   5  -6       54.43       43.21      3.79 o 
   3   5  -6       20.12       15.56      5.74 o 
   5   5  -6        6.88       -1.86      7.32 o 
   0   6  -6      246.14      228.61     14.53 o 
   2   6  -6      133.65      128.66     16.00 o 
   4   6  -6       34.07       18.55     10.51 o 
   6   6  -6        7.43      -11.32      8.44 o 
   1   7  -6      905.71      947.82     35.05 o 
   3   7  -6      387.45      478.53     25.64 o 
   5   7  -6       96.14       99.41     16.98 o 
   0   8  -6      494.04      538.01     24.39 o 
   2   8  -6      345.70      410.42     22.85 o 
   4   8  -6      129.25      140.57     17.47 o 
   1   9  -6      239.35      241.95     18.54 o 
   3   9  -6      134.45      121.71     16.00 o 
   5   9  -6       44.05       59.42     15.22 o 
   2  10  -6        5.03       15.14      9.60 o 
   4  10  -6        1.03       -4.11      9.79 o 
   1  11  -6      227.80      242.68     20.17 o 
   3  11  -6      118.24      133.60     19.16 o 
   2  12  -6      107.21      106.66     17.17 o 
   4  12  -6       37.59       63.07     17.06 o 
   1  13  -6        3.08        0.83      8.98 o 
   3  13  -6        2.73        0.01     10.93 o 
   2  14  -6       43.29       26.83     14.05 o 
   1  15  -6       13.61        6.58     11.53 o 
   1   1  -5     2876.36     2971.46     53.73 o 
   3   1  -5      838.47      896.77     15.75 o 
   5   1  -5      114.82      119.67      7.68 o 
   7   1  -5       12.90       16.72      9.82 o 
   0   2  -5      453.10      410.71     15.61 o 
   2   2  -5      287.21      295.45      8.97 o 
   4   2  -5       90.37       88.51      7.66 o 
   6   2  -5       21.93       20.88      6.28 o 
   1   3  -5      105.54      106.33     11.52 o 
   3   3  -5       24.54       28.93      3.95 o 
   5   3  -5        1.92       -1.89      4.67 o 
   0   4  -5       78.78       73.17      8.05 o 
   2   4  -5       41.53       42.18      4.63 o 
   4   4  -5       12.75        8.54      4.92 o 
   6   4  -5        2.96        3.46      5.78 o 
   1   5  -5       22.91       23.38      2.92 o 
   3   5  -5       12.47       14.30      4.06 o 
   5   5  -5        4.11        6.44      5.07 o 
   0   6  -5      863.20      851.77     29.52 o 
   2   6  -5      531.36      560.31     11.84 o 
   4   6  -5      151.01      163.20     18.88 o 
   6   6  -5       28.40       20.26      7.10 o 
   1   7  -5      156.25      166.27      8.36 o 
   3   7  -5       46.32       50.44      6.08 o 
   5   7  -5        7.39        3.98      5.38 o 
   0   8  -5      477.26      489.12     15.26 o 
   2   8  -5      325.84      330.77     13.63 o 
   4   8  -5      114.72      107.01      8.93 o 
   6   8  -5       26.30       28.55      7.79 o 
   1   9  -5      147.01      157.72      8.40 o 
   3   9  -5       72.11       91.84      9.79 o 
   5   9  -5       21.35       16.58      7.57 o 
   0  10  -5      197.73      193.75     15.80 o 
   2  10  -5      129.01      130.78     26.15 o 
   4  10  -5       38.91       35.56      7.71 o 
   1  11  -5      151.32      151.88     17.97 o 
   3  11  -5       83.19       94.74     15.37 o 
   5  11  -5       24.40       21.40     13.89 o 
   0  12  -5       17.20       10.07      7.94 o 
   2  12  -5       11.99       18.23      9.96 o 
   4  12  -5        5.35       21.19     12.39 o 
   1  13  -5       51.61       43.72     12.49 o 
   3  13  -5       21.45        6.96     10.53 o 
   0  14  -5       89.91       80.94     15.46 o 
   2  14  -5       66.21       77.27     16.87 o 
   1  15  -5       32.72       38.95     14.26 o 
   0  16  -5       29.71       21.47     13.35 o 
   2   0  -4     2006.60     1990.70     36.60 o 
   4   0  -4      407.80      432.25     15.09 o 
   6   0  -4       73.95       65.21      9.67 o 
   1   1  -4     1924.18     1986.12     35.97 o 
   3   1  -4      561.07      560.95     11.47 o 
   5   1  -4       83.40       83.48      6.58 o 
   7   1  -4       10.16        7.77      5.03 o 
   0   2  -4       11.80        1.52      2.68 o 
   2   2  -4       24.22       36.65      3.27 o 
   4   2  -4       20.51       24.04      4.20 o 
   6   2  -4        8.41        5.71      4.43 o 
   1   3  -4      409.17      395.11      9.03 o 
   3   3  -4      106.30       95.45      5.47 o 
   5   3  -4       12.51       22.93      4.58 o 
   7   3  -4        0.89        0.53      5.68 o 
   0   4  -4      171.33      161.78      9.74 o 
   2   4  -4      106.28      107.79      4.89 o 
   4   4  -4       31.69       29.16      4.40 o 
   6   4  -4        8.43        6.67      5.47 o 
   1   5  -4     1944.89     1971.43     30.11 o 
   3   5  -4      620.16      644.98     13.21 o 
   5   5  -4      121.26      127.48      9.44 o 
   0   6  -4     1698.79     1721.41     42.12 o 
   2   6  -4      919.30      923.13     14.02 o 
   4   6  -4      238.44      255.79     11.02 o 
   6   6  -4       51.72       49.42      7.50 o 
   1   7  -4     1085.10     1018.95     16.95 o 
   3   7  -4      396.79      398.93     12.44 o 
   5   7  -4       58.77       70.33      8.07 o 
   0   8  -4     1048.82     1030.67     26.79 o 
   2   8  -4      535.95      540.75     13.94 o 
   4   8  -4       95.34      106.46      8.46 o 
   6   8  -4        8.06       13.63      6.44 o 
   1   9  -4       75.52       78.80      6.34 o 
   3   9  -4       30.49       29.05      5.15 o 
   5   9  -4        9.24        8.38      5.88 o 
   0  10  -4       70.09       73.76      7.70 o 
   2  10  -4       42.27       47.19      5.64 o 
   4  10  -4       10.11       10.42      5.41 o 
   1  11  -4      166.99      169.24     10.25 o 
   3  11  -4       74.48       77.22      9.52 o 
   5  11  -4       20.18       19.49      7.78 o 
   0  12  -4       70.98       94.22     14.17 o 
   2  12  -4       47.44       31.11      7.07 o 
   4  12  -4       16.47       12.89      6.80 o 
   1  13  -4      257.42      244.14     15.62 o 
   3  13  -4      122.79      159.56     16.37 o 
   0  14  -4      175.86      202.20     21.35 o 
   2  14  -4      112.04      136.81     20.26 o 
   4  14  -4       33.25       21.26      7.88 o 
   1  15  -4        3.71        2.07      6.68 o 
   3  15  -4        0.61       18.70     13.21 o 
   0  16  -4       34.66       42.99     13.94 o 
   2  16  -4       22.01       33.43     15.22 o 
   1   1  -3     2769.63     2604.68     55.86 o 
   3   1  -3      638.80      658.14     12.09 o 
   5   1  -3       74.51       68.31      5.83 o 
   7   1  -3        5.93       10.00      4.67 o 
   0   2  -3     3073.59     2852.87     68.22 o 
   2   2  -3     1721.39     1666.48     21.99 o 
   4   2  -3      343.04      380.05      9.83 o 
   6   2  -3       39.07       36.31      5.46 o 
   1   3  -3      268.92      276.05      5.96 o 
   3   3  -3      108.55       97.79      5.31 o 
   5   3  -3        5.79        2.85      4.45 o 
   7   3  -3        0.07       -1.88      4.42 o 
   0   4  -3      371.36      334.70     14.02 o 
   2   4  -3      261.33      253.38      8.72 o 
   4   4  -3       65.12       64.34      5.31 o 
   6   4  -3        7.07       13.58      4.60 o 
   1   5  -3     4541.48     4748.31     55.68 o 
   3   5  -3     1090.91     1108.80     18.05 o 
   5   5  -3      116.26      127.11      7.69 o 
   7   5  -3        8.39        6.38      8.02 o 
   0   6  -3      291.04      309.34     12.13 o 
   2   6  -3      170.69      173.09      6.41 o 
   4   6  -3       69.31       59.94      5.36 o 
   6   6  -3       26.34       23.97      6.21 o 
   1   7  -3     1915.87     2020.98     24.23 o 
   3   7  -3      725.40      767.20     14.95 o 
   5   7  -3      164.29      148.14      8.76 o 
   0   8  -3      530.96      556.59     12.73 o 
   2   8  -3      319.65      313.41      7.09 o 
   4   8  -3       71.13       66.02      6.60 o 
   6   8  -3        6.60        8.94      6.12 o 
   1   9  -3      860.67      859.76     13.91 o 
   3   9  -3      259.14      266.21     12.93 o 
   5   9  -3       35.68       23.78      6.11 o 
   0  10  -3       38.05       50.38      6.79 o 
   2  10  -3       26.34       27.41      4.06 o 
   4  10  -3       11.19        9.36      4.68 o 
   6  10  -3        3.08       -1.27      5.69 o 
   1  11  -3       91.37      103.98      6.63 o 
   3  11  -3       20.16       17.52      5.13 o 
   5  11  -3        1.02        0.64      5.36 o 
   0  12  -3      243.83      233.09     12.01 o 
   2  12  -3      170.75      196.04      9.89 o 
   4  12  -3       60.49       65.94      8.05 o 
   1  13  -3      851.98      825.17     19.93 o 
   3  13  -3      458.23      468.15     18.86 o 
   0  14  -3      126.87      100.38     14.99 o 
   2  14  -3       89.20      108.30     11.39 o 
   4  14  -3       33.70       42.59      8.90 o 
   1  15  -3      145.21      194.63     15.51 o 
   3  15  -3       69.60       71.25     10.81 o 
   0  16  -3      185.03      220.50     23.42 o 
   2  16  -3      130.72      152.32     20.68 o 
   1  17  -3       53.55       65.11     11.44 o 
   2   0  -2     9159.77     9110.85    143.90 o 
   4   0  -2     1665.33     1673.61     33.39 o 
   6   0  -2      278.86      272.32     13.66 o 
   1   1  -2      377.55      389.21     10.09 o 
   3   1  -2      138.23      139.53      5.26 o 
   5   1  -2       14.87       11.25      3.77 o 
   7   1  -2        2.51        6.07      4.57 o 
   0   2  -2      979.80      904.78     24.02 o 
   2   2  -2      437.77      419.58      7.99 o 
   4   2  -2       64.61       59.97      4.74 o 
   6   2  -2        5.02        1.75      3.87 o 
   1   3  -2     2006.10     1878.37     44.29 o 
   3   3  -2      524.56      527.20     10.29 o 
   5   3  -2       81.52       80.80      6.67 o 
   7   3  -2       10.34       15.50      4.61 o 
   0   4  -2     5862.85     5729.52     89.76 o 
   2   4  -2     2857.48     2731.00     49.47 o 
   4   4  -2      491.69      518.72     12.95 o 
   6   4  -2       55.65       58.30      6.54 o 
   1   5  -2      733.49      713.97     11.66 o 
   3   5  -2      204.86      197.29      6.56 o 
   5   5  -2       46.97       37.09      4.98 o 
   7   5  -2       10.23        6.96      4.60 o 
   0   6  -2     2355.72     2329.53     43.98 o 
   2   6  -2     1242.03     1247.79     18.66 o 
   4   6  -2      301.78      322.56      9.57 o 
   6   6  -2       61.14       40.44      5.41 o 
   1   7  -2      836.64      854.03     12.56 o 
   3   7  -2      288.95      304.50      9.67 o 
   5   7  -2       74.46       55.37      7.02 o 
   0   8  -2      347.75      380.21      9.94 o 
   2   8  -2      139.90      135.20      4.82 o 
   4   8  -2       18.75       18.68      4.95 o 
   6   8  -2        6.01        6.65      7.78 o 
   1   9  -2       47.00       48.55      2.84 o 
   3   9  -2       18.93       12.13      3.38 o 
   5   9  -2        3.54       -1.38      4.83 o 
   0  10  -2       73.22       81.09      6.17 o 
   2  10  -2       46.75       44.31      4.03 o 
   4  10  -2       15.81       13.23      4.77 o 
   6  10  -2        4.34        7.17     10.13 o 
   1  11  -2      507.87      515.55      9.81 o 
   3  11  -2      237.68      258.30     11.10 o 
   5  11  -2       69.13       77.06      7.96 o 
   0  12  -2      875.06      853.71     23.16 o 
   2  12  -2      572.23      583.90     14.20 o 
   4  12  -2      194.67      193.68     11.44 o 
   1  13  -2      288.37      309.24     10.33 o 
   3  13  -2      156.27      195.48     13.14 o 
   5  13  -2       53.87       53.95     10.26 o 
   0  14  -2       49.55       49.28      8.21 o 
   2  14  -2       33.13       35.10      6.29 o 
   4  14  -2       12.81        8.64      6.21 o 
   1  15  -2       62.36       58.01      7.35 o 
   3  15  -2       32.89       41.60      8.22 o 
   0  16  -2       24.06       18.58     11.12 o 
   2  16  -2       15.91        9.79      5.48 o 
   1  17  -2        3.26        1.11      7.24 o 
   1   1  -1     2017.09     1921.16     65.61 o 
   3   1  -1      561.91      603.21     10.69 o 
   5   1  -1      166.34      146.77     13.77 o 
   7   1  -1       48.59       33.69      6.13 o 
   0   2  -1     1964.06     2018.19     73.47 o 
   2   2  -1     1197.07     1177.33     31.60 o 
   4   2  -1      254.23      261.97      6.66 o 
   6   2  -1       30.96       23.76      4.50 o 
   1   3  -1     3449.56     3178.91    121.78 o 
   3   3  -1      608.48      577.71      9.25 o 
   5   3  -1       77.47       74.04      5.49 o 
   7   3  -1        9.90        5.17      4.92 o 
   0   4  -1        1.54       -0.08      1.33 o 
   2   4  -1       22.86       25.22      3.32 o 
   4   4  -1       11.21        9.75      3.15 o 
   6   4  -1        0.43       -0.08      4.67 o 
   1   5  -1      936.54      918.31     11.90 o 
   3   5  -1      246.01      243.28      5.94 o 
   5   5  -1       20.73       22.20      4.22 o 
   7   5  -1        0.52       -1.18      4.84 o 
   0   6  -1      993.22     1071.50     15.24 o 
   2   6  -1      519.19      532.69     14.83 o 
   4   6  -1       82.23       78.46      6.45 o 
   6   6  -1        6.38        5.66      4.77 o 
   1   7  -1     2013.31     2028.23     24.22 o 
   3   7  -1      697.49      732.88     12.17 o 
   5   7  -1      147.41      151.73      7.60 o 
   0   8  -1     1260.27     1288.13     18.83 o 
   2   8  -1      731.22      731.85     10.02 o 
   4   8  -1      162.04      163.47     12.61 o 
   6   8  -1       18.37       12.98      5.48 o 
   1   9  -1      465.67      452.40      7.49 o 
   3   9  -1      148.64      150.60      6.21 o 
   5   9  -1       22.28       30.05      5.76 o 
   0  10  -1      288.96      292.78      9.60 o 
   2  10  -1      156.63      149.99      5.52 o 
   4  10  -1       36.43       47.27      5.25 o 
   6  10  -1        5.16        6.47     10.23 o 
   1  11  -1      176.62      180.85      6.42 o 
   3  11  -1       90.35      106.91      8.04 o 
   5  11  -1       22.96       22.26      9.32 o 
   0  12  -1      826.86      780.44     21.87 o 
   2  12  -1      585.61      592.55     12.34 o 
   4  12  -1      241.93      250.93     11.51 o 
   1  13  -1     2153.61     2055.77     27.17 o 
   3  13  -1     1023.22     1054.72     24.90 o 
   5  13  -1      281.57      334.84     18.59 o 
   0  14  -1      243.28      227.65     12.49 o 
   2  14  -1      172.77      191.45     10.87 o 
   4  14  -1       66.71       67.92     10.88 o 
   1  15  -1       59.17       67.14     12.55 o 
   3  15  -1       27.05       28.95      6.13 o 
   0  16  -1       34.32       44.02     12.04 o 
   2  16  -1       24.95       23.88     10.21 o 
   1  17  -1      126.88      146.51     10.80 o 
   2   0   0   114570.59   111344.60   1185.85 o 
   4   0   0    16769.16    16471.62    180.04 o 
   6   0   0     2087.58     2122.97     59.52 o 
   1   1   0      238.09      213.04      7.32 o 
   3   1   0        4.15       10.40      1.44 o 
   5   1   0        7.10        0.42      3.32 o 
   7   1   0        5.40        7.14      5.32 o 
   0   2   0     2863.88     2612.52     50.34 o 
   2   2   0     1558.85     1470.54     37.85 o 
   4   2   0      315.34      300.71     10.14 o 
   6   2   0       45.62       40.76      5.81 o 
   1   3   0     2399.44     2368.15     63.41 o 
   3   3   0      584.71      568.58      8.75 o 
   5   3   0       92.01       96.79      6.69 o 
   7   3   0       12.19        6.41      7.10 o 
   0   4   0     2432.88     2503.66     44.83 o 
   2   4   0     1161.58     1169.45     21.42 o 
   4   4   0      189.91      193.55      8.57 o 
   6   4   0       20.09       15.02      4.97 o 
   1   5   0       92.79       99.14      2.56 o 
   3   5   0        9.46        5.33      1.49 o 
   5   5   0        0.07       -1.06      3.71 o 
   7   5   0        0.24        1.01      4.75 o 
   0   6   0      850.69      889.31     14.52 o 
   2   6   0      313.31      319.40      6.12 o 
   4   6   0       28.16       29.45      4.34 o 
   6   6   0        0.63        1.01      4.26 o 
   1   7   0      279.08      305.82      5.30 o 
   3   7   0       71.19       63.76      3.52 o 
   5   7   0        0.01       -1.24      4.96 o 
   7   7   0        3.48        4.43      5.21 o 
   0   8   0       17.95       12.87      2.31 o 
   2   8   0       16.15       17.98      1.94 o 
   4   8   0        1.59        7.65      3.80 o 
   6   8   0        0.35       -5.73      4.39 o 
   1   9   0        1.08        0.25      1.51 o 
   3   9   0        0.70       -3.62      1.81 o 
   5   9   0        0.05        5.49      4.51 o 
   0  10   0      948.81      926.77     13.98 o 
   2  10   0      589.87      583.15     10.07 o 
   4  10   0      178.05      199.44     12.14 o 
   6  10   0       34.62       41.69      6.78 o 
   1  11   0      363.54      363.56      8.12 o 
   3  11   0      192.04      201.13      7.30 o 
   5  11   0       72.15       76.06     10.49 o 
   0  12   0      116.31      123.49      6.90 o 
   2  12   0       62.71       63.81      4.90 o 
   4  12   0        6.71       10.09      5.11 o 
   1  13   0     1073.85     1052.52     17.34 o 
   3  13   0      565.55      567.10     14.15 o 
   5  13   0      170.65      183.89     24.66 o 
   0  14   0      233.44      209.75     12.01 o 
   2  14   0      127.59      140.88      8.34 o 
   4  14   0       22.21       14.58      6.22 o 
   1  15   0       57.23       59.50      5.27 o 
   3  15   0       27.47       27.48      6.61 o 
   0  16   0      114.68      122.33     11.77 o 
   2  16   0       71.62       78.87      8.27 o 
   1  17   0       23.44        6.97      6.26 o 
   1   1   1     2020.42     2046.81     69.70 o 
   3   1   1      563.00      613.80     11.28 o 
   5   1   1      166.58      160.45      8.57 o 
   7   1   1       48.63       38.16     12.75 o 
   0   2   1     1963.78     2028.37     22.51 o 
   2   2   1     1197.00     1207.19     28.76 o 
   4   2   1      254.21      250.46      6.48 o 
   6   2   1       30.95       22.85      8.83 o 
   1   3   1     3452.13     3369.30     72.59 o 
   3   3   1      609.26      574.27     11.44 o 
   5   3   1       77.60       73.13      5.83 o 
   7   3   1        9.92        3.24      5.29 o 
   0   4   1        1.50        1.08      1.20 o 
   2   4   1       22.85       24.12      2.04 o 
   4   4   1       11.21        7.49      2.35 o 
   6   4   1        0.43       -0.42      4.84 o 
   1   5   1      936.72      922.79     11.68 o 
   3   5   1      246.23      230.77      5.59 o 
   5   5   1       20.77       17.09      4.24 o 
   7   5   1        0.52       -7.07      4.99 o 
   0   6   1      993.27     1084.44     13.57 o 
   2   6   1      519.08      528.31     10.54 o 
   4   6   1       82.10       72.44      7.49 o 
   6   6   1        6.34        4.63      4.21 o 
   1   7   1     2013.24     2037.89     17.17 o 
   3   7   1      697.46      719.66     14.27 o 
   5   7   1      147.41      144.87      9.90 o 
   0   8   1     1261.36     1319.65     18.66 o 
   2   8   1      731.87      751.49     10.76 o 
   4   8   1      162.24      151.31      7.98 o 
   6   8   1       18.42       16.20      7.98 o 
   1   9   1      464.93      453.95      6.37 o 
   3   9   1      148.40      141.88      6.69 o 
   5   9   1       22.20       30.54      5.45 o 
   0  10   1      289.07      285.77      7.84 o 
   2  10   1      156.65      160.36      5.37 o 
   4  10   1       36.42       28.70      5.26 o 
   6  10   1        5.16       -3.52      4.37 o 
   1  11   1      176.90      168.79      5.07 o 
   3  11   1       90.51       99.51     10.76 o 
   5  11   1       23.00       22.45      5.51 o 
   0  12   1      828.22      804.63     17.86 o 
   2  12   1      586.56      573.59     10.69 o 
   4  12   1      242.31      252.39     10.09 o 
   1  13   1     2154.65     2032.41     27.01 o 
   3  13   1     1023.71     1058.12     23.72 o 
   5  13   1      281.68      325.08     16.98 o 
   0  14   1      243.22      227.64      9.96 o 
   2  14   1      172.72      186.32      7.71 o 
   4  14   1       66.69       65.18      8.07 o 
   1  15   1       59.12       59.52      6.02 o 
   3  15   1       27.02       37.49      6.66 o 
   0  16   1       34.41       31.08      7.14 o 
   2  16   1       25.01       28.21     10.40 o 
   1  17   1      126.87      123.21      7.65 o 
   2   0   2     9155.27     9110.74    111.15 o 
   4   0   2     1663.97     1623.11     21.98 o 
   6   0   2      278.63      269.31     16.30 o 
   1   1   2      378.41      377.80      9.44 o 
   3   1   2      138.49      139.83      3.56 o 
   5   1   2       14.94        9.34      4.02 o 
   7   1   2        2.52        2.14      5.13 o 
   0   2   2      980.02      913.46     13.28 o 
   2   2   2      437.80      425.03     17.73 o 
   4   2   2       64.60       66.07      4.32 o 
   6   2   2        5.02        3.49      4.74 o 
   1   3   2     2005.67     1928.34     28.90 o 
   3   3   2      524.36      506.72     12.90 o 
   5   3   2       81.47       80.22     13.36 o 
   7   3   2       10.33        5.25      4.80 o 
   0   4   2     5865.71     5804.15     88.65 o 
   2   4   2     2858.89     2699.02     33.74 o 
   4   4   2      491.94      490.97      8.99 o 
   6   4   2       55.67       46.99      6.45 o 
   1   5   2      733.99      740.88      8.85 o 
   3   5   2      205.11      205.85      4.73 o 
   5   5   2       47.04       43.99      4.73 o 
   7   5   2       10.25       12.01      5.96 o 
   0   6   2     2355.85     2356.01     26.00 o 
   2   6   2     1242.31     1275.24     14.37 o 
   4   6   2      301.91      310.08      8.91 o 
   6   6   2       61.15       52.69      7.25 o 
   1   7   2      837.33      872.71     10.20 o 
   3   7   2      289.12      281.61      6.78 o 
   5   7   2       74.46       68.32      6.00 o 
   0   8   2      346.43      365.69      7.14 o 
   2   8   2      139.13      139.79      3.93 o 
   4   8   2       18.52       16.87      3.52 o 
   6   8   2        5.97        7.34      4.21 o 
   1   9   2       47.10       48.63      2.73 o 
   3   9   2       18.97       13.52      2.84 o 
   5   9   2        3.55        3.59      3.94 o 
   0  10   2       73.42       71.15      4.74 o 
   2  10   2       46.89       52.98      3.81 o 
   4  10   2       15.86       12.10      4.04 o 
   6  10   2        4.35        2.25      4.82 o 
   1  11   2      507.62      506.19      8.58 o 
   3  11   2      237.53      244.76      7.94 o 
   5  11   2       69.07       78.27      7.45 o 
   0  12   2      873.68      844.84     18.20 o 
   2  12   2      571.29      566.21     16.08 o 
   4  12   2      194.31      211.87     10.96 o 
   1  13   2      288.09      304.68      7.76 o 
   3  13   2      156.13      146.61      9.18 o 
   5  13   2       53.83       51.51      6.40 o 
   0  14   2       49.28       45.39      6.82 o 
   2  14   2       32.92       32.47      5.02 o 
   4  14   2       12.72        6.68      5.63 o 
   1  15   2       62.31       51.77      5.00 o 
   3  15   2       32.85       40.34      6.64 o 
   0  16   2       23.93       21.43      8.14 o 
   2  16   2       15.81       17.59      4.88 o 
   1  17   2        3.28        1.49      3.94 o 
   1   1   3     2770.57     2696.94     28.45 o 
   3   1   3      638.99      630.25     12.75 o 
   5   1   3       74.55       76.33      5.66 o 
   7   1   3        5.94        9.70      5.58 o 
   0   2   3     3073.84     2920.26     39.66 o 
   2   2   3     1721.39     1687.67     25.27 o 
   4   2   3      342.99      353.42     11.32 o 
   6   2   3       39.05       39.86      6.42 o 
   1   3   3      269.49      285.08      5.08 o 
   3   3   3      108.73      106.70      4.39 o 
   5   3   3        5.81        3.50      3.52 o 
   7   3   3        0.07        3.84      5.26 o 
   0   4   3      371.66      361.93      7.47 o 
   2   4   3      261.46      275.19      6.23 o 
   4   4   3       65.16       65.28      5.49 o 
   6   4   3        7.09        8.60      4.49 o 
   1   5   3     4537.18     4812.61     37.53 o 
   3   5   3     1089.20     1107.11     16.93 o 
   5   5   3      115.86      111.66      8.42 o 
   7   5   3        8.33        6.22     10.47 o 
   0   6   3      290.33      317.20      7.74 o 
   2   6   3      170.26      175.10      3.90 o 
   4   6   3       69.17       66.51      5.01 o 
   6   6   3       26.31       20.26      5.49 o 
   1   7   3     1915.58     2033.40     17.22 o 
   3   7   3      725.24      760.67     10.85 o 
   5   7   3      164.23      169.90      7.59 o 
   0   8   3      530.68      558.17     10.29 o 
   2   8   3      319.51      330.06      6.61 o 
   4   8   3       71.10       61.01      4.72 o 
   6   8   3        6.59        2.49      4.60 o 
   1   9   3      860.81      882.20     11.11 o 
   3   9   3      259.24      264.42      7.20 o 
   5   9   3       35.69       28.95      4.64 o 
   0  10   3       38.10       36.85      4.44 o 
   2  10   3       26.35       27.42      3.63 o 
   4  10   3       11.18       10.65      3.62 o 
   6  10   3        3.07        3.85      4.35 o 
   1  11   3       91.15       94.58      4.40 o 
   3  11   3       20.08       11.30      3.30 o 
   5  11   3        1.01        0.60      5.11 o 
   0  12   3      244.18      231.46      7.81 o 
   2  12   3      171.01      174.18      6.29 o 
   4  12   3       60.60       55.04      5.63 o 
   1  13   3      852.10      783.40     12.09 o 
   3  13   3      458.27      435.56     15.04 o 
   0  14   3      127.17      109.49     10.75 o 
   2  14   3       89.43       86.74      6.70 o 
   4  14   3       33.79       23.98      5.84 o 
   1  15   3      145.38      122.68      8.91 o 
   3  15   3       69.69       56.30     10.60 o 
   0  16   3      184.90      178.68     10.19 o 
   2  16   3      130.64      124.51      8.45 o 
   1  17   3       53.70       57.77      6.53 o 
   0   0   4     4319.66     3744.48     79.09 o 
   2   0   4     2003.91     2034.06     35.91 o 
   4   0   4      407.10      362.54     36.97 o 
   6   0   4       73.83       58.91      9.63 o 
   1   1   4     1926.17     2012.09     24.16 o 
   3   1   4      561.58      585.26     10.13 o 
   5   1   4       83.51       80.56      5.61 o 
   7   1   4       10.18        9.64      4.97 o 
   0   2   4       11.82       14.47      3.03 o 
   2   2   4       24.28       29.71      3.65 o 
   4   2   4       20.56       22.10      3.81 o 
   6   2   4        8.42        5.75      4.12 o 
   1   3   4      408.94      397.23      6.45 o 
   3   3   4      106.20      106.04      4.05 o 
   5   3   4       12.49       11.27      4.52 o 
   7   3   4        0.88        3.16      5.13 o 
   0   4   4      171.87      164.30      4.37 o 
   2   4   4      106.61      107.81      4.30 o 
   4   4   4       31.78       33.33      4.25 o 
   6   4   4        8.44        8.90      5.60 o 
   1   5   4     1945.16     1989.50     20.44 o 
   3   5   4      620.20      633.03     11.90 o 
   5   5   4      121.27      125.11     12.88 o 
   0   6   4     1698.29     1749.46     22.07 o 
   2   6   4      919.04      937.60     13.16 o 
   4   6   4      238.34      243.91     10.74 o 
   6   6   4       51.68       49.53     23.90 o 
   1   7   4     1085.03     1062.81     11.12 o 
   3   7   4      396.63      376.24      9.45 o 
   5   7   4       58.73       62.38     12.77 o 
   0   8   4     1048.81     1060.93     18.63 o 
   2   8   4      535.95      546.71      8.73 o 
   4   8   4       95.32       99.54      6.29 o 
   6   8   4        8.05       13.56      5.35 o 
   1   9   4       75.43       74.48      4.38 o 
   3   9   4       30.44       25.56      3.23 o 
   5   9   4        9.22        7.13      3.74 o 
   0  10   4       70.10       67.59      6.60 o 
   2  10   4       42.28       42.49      3.45 o 
   4  10   4       10.12        5.63      3.86 o 
   1  11   4      166.88      159.69      5.07 o 
   3  11   4       74.42       75.76      5.63 o 
   5  11   4       20.17       20.84      4.60 o 
   0  12   4       70.91       64.77      6.22 o 
   2  12   4       47.38       47.92      4.21 o 
   4  12   4       16.45       11.27      4.58 o 
   1  13   4      257.82      242.20      7.06 o 
   3  13   4      123.01      120.07     12.88 o 
   0  14   4      175.90      174.39     15.55 o 
   2  14   4      112.10      100.34      7.68 o 
   4  14   4       33.30       16.50      5.34 o 
   1  15   4        3.79        4.87      3.04 o 
   3  15   4        0.63       -1.29      3.93 o 
   0  16   4       34.53       39.41      7.82 o 
   2  16   4       21.91       22.94      5.18 o 
   1   1   5     2879.31     3010.57     28.39 o 
   3   1   5      839.85      874.03     16.90 o 
   5   1   5      115.17      111.59      9.68 o 
   7   1   5       12.96       19.66      5.72 o 
   0   2   5      452.25      428.11     20.85 o 
   2   2   5      286.72      302.30      5.71 o 
   4   2   5       90.23       79.28      7.16 o 
   6   2   5       21.89       16.85      7.06 o 
   1   3   5      105.19      102.81      3.32 o 
   3   3   5       24.48       24.53      3.03 o 
   5   3   5        1.89        3.67      4.03 o 
   0   4   5       78.84       81.39      3.70 o 
   2   4   5       41.55       43.86      2.93 o 
   4   4   5       12.75       13.12      3.19 o 
   6   4   5        2.96        7.32      6.38 o 
   1   5   5       22.79       23.06      2.54 o 
   3   5   5       12.40       11.42      2.64 o 
   5   5   5        4.09        2.58      4.58 o 
   0   6   5      863.54      867.76     13.15 o 
   2   6   5      531.54      534.14     10.72 o 
   4   6   5      151.07      151.36      8.00 o 
   6   6   5       28.42       38.76     10.50 o 
   1   7   5      156.36      148.64      3.55 o 
   3   7   5       46.42       43.39      6.33 o 
   5   7   5        7.43       -0.29      6.94 o 
   0   8   5      477.70      470.68     15.86 o 
   2   8   5      326.13      343.46      7.91 o 
   4   8   5      114.84      109.01     11.98 o 
   6   8   5       26.34       27.10      9.84 o 
   1   9   5      146.56      128.43      5.52 o 
   3   9   5       71.88       71.24      5.33 o 
   5   9   5       21.30       10.72      7.95 o 
   0  10   5      197.43      189.80      7.82 o 
   2  10   5      128.76      131.11      6.18 o 
   4  10   5       38.80       40.62      5.58 o 
   1  11   5      151.39      148.81      6.31 o 
   3  11   5       83.23       74.77      5.03 o 
   5  11   5       24.41        8.63      8.48 o 
   0  12   5       17.27       18.75      4.13 o 
   2  12   5       12.04       11.05      2.85 o 
   4  12   5        5.37        3.93      3.23 o 
   1  13   5       51.32       45.32      4.01 o 
   3  13   5       21.28       23.95      3.95 o 
   0  14   5       90.03       86.78      9.19 o 
   2  14   5       66.30       66.95      5.03 o 
   1  15   5       32.71       25.55      4.29 o 
   0  16   5       29.79       28.20      7.53 o 
   0   0   6     3024.14     2940.22     54.27 o 
   2   0   6     1629.43     1611.49     43.83 o 
   4   0   6      396.67      419.71     21.17 o 
   1   1   6      999.60     1021.35     12.59 o 
   3   1   6      405.10      423.43     11.10 o 
   0   2   6      626.42      662.19     22.20 o 
   2   2   6      405.25      419.10      7.95 o 
   4   2   6      123.09      127.09      7.58 o 
   6   2   6       23.91       31.74      7.80 o 
   1   3   6      205.24      201.67      4.42 o 
   3   3   6       59.23       55.78      5.28 o 
   5   3   6        6.21       10.14      4.36 o 
   0   4   6      460.29      485.60     12.94 o 
   2   4   6      245.87      248.91      8.06 o 
   4   4   6       52.50       48.67      4.36 o 
   6   4   6        9.55        4.10      6.39 o 
   1   5   6       54.42       58.53      3.91 o 
   3   5   6       20.13       22.18      3.28 o 
   5   5   6        6.89        3.13      4.53 o 
   0   6   6      246.02      252.88      8.09 o 
   2   6   6      133.56      133.06      5.54 o 
   4   6   6       34.05       40.27      4.92 o 
   6   6   6        7.43        5.72      7.79 o 
   1   7   6      906.73      919.24     17.56 o 
   3   7   6      387.88      404.30     10.34 o 
   5   7   6       96.26       92.04     12.21 o 
   0   8   6      494.28      500.21     15.08 o 
   2   8   6      345.82      333.21      7.69 o 
   4   8   6      129.27      116.47      8.30 o 
   1   9   6      239.43      229.30      5.92 o 
   3   9   6      134.51      131.47      9.08 o 
   5   9   6       44.09       30.67      8.71 o 
   0  10   6        9.41       12.90      3.54 o 
   2  10   6        5.03        5.46      2.12 o 
   4  10   6        1.03       -2.66      4.14 o 
   1  11   6      227.96      200.10      6.11 o 
   3  11   6      118.32      111.55      6.16 o 
   0  12   6      159.89      157.67      9.39 o 
   2  12   6      107.67       98.03      5.18 o 
   4  12   6       37.76       38.65      5.41 o 
   1  13   6        3.07        2.51      2.92 o 
   3  13   6        2.73        0.14      3.78 o 
   0  14   6       68.66       78.73     21.55 o 
   2  14   6       43.21       43.37      5.17 o 
   1  15   6       13.53       19.15      4.81 o 
   1   1   7      154.40      161.52      4.14 o 
   3   1   7       37.06       26.23      5.04 o 
   0   2   7       98.98       99.87      5.33 o 
   2   2   7       56.25       57.87      6.61 o 
   4   2   7        6.72        7.62      4.34 o 
   1   3   7       67.17       72.35      6.08 o 
   3   3   7       10.20       10.20      2.48 o 
   5   3   7        0.36        2.91      3.81 o 
   0   4   7      737.31      780.38     17.53 o 
   2   4   7      503.29      509.57     21.48 o 
   4   4   7      179.87      192.31     14.30 o 
   6   4   7       41.72       23.00      8.22 o 
   1   5   7       19.13       16.66      3.19 o 
   3   5   7       23.21       26.42      4.13 o 
   5   5   7       16.55       12.67      4.64 o 
   2   6   7      131.76      141.83      7.72 o 
   4   6   7       34.04       29.03      5.05 o 
   1   7   7      305.26      284.56      6.91 o 
   3   7   7      165.72      183.29     13.28 o 
   5   7   7       57.09       58.17      8.16 o 
   0   8   7     1053.29     1036.11     19.49 o 
   2   8   7      736.76      735.90     20.51 o 
   4   8   7      273.67      298.93     11.68 o 
   1   9   7      662.48      652.22     14.03 o 
   3   9   7      333.58      367.20     20.13 o 
   5   9   7      103.17       75.89     13.28 o 
   0  10   7      160.95      155.50      8.10 o 
   2  10   7      101.54      105.99      9.29 o 
   4  10   7       29.32       33.29      5.95 o 
   1  11   7      282.80      263.23      8.88 o 
   3  11   7      143.56      128.09     10.76 o 
   0  12   7      108.12       96.71     11.54 o 
   2  12   7       76.94       66.86      9.18 o 
   1  13   7      244.34      234.90      8.14 o 
   3  13   7      111.47      104.29      6.64 o 
   0  14   7        1.33       -1.10      4.99 o 
   2  14   7        1.36       -1.14      3.35 o 
   4   0   8       50.74       47.32     10.01 o 
   1   1   8       35.49       28.55      4.18 o 
   3   1   8       11.02        3.50      8.10 o 
   2   2   8       85.03       80.94      7.22 o 
   4   2   8       19.19       20.05      6.22 o 
   1   3   8      115.55       82.29     22.75 o 
   3   3   8       65.59       68.81      4.64 o 
   0   4   8     2660.64     2595.19     64.19 o 
   2   4   8     1761.39     1721.99     33.14 o 
   4   4   8      585.16      652.83     13.80 o 
   1   5   8      654.63      695.24     20.72 o 
   3   5   8      306.94      345.91     11.74 o 
   5   5   8       89.11       84.79      8.72 o 
   0   6   8      535.24      531.20     12.18 o 
   2   6   8      350.34      355.90      9.35 o 
   4   6   8      120.37      131.07     14.50 o 
   1   7   8      702.23      667.06     13.17 o 
   3   7   8      352.35      366.47     10.38 o 
   5   7   8       99.31      103.65     11.14 o 
   0   8   8      739.68      685.55     25.50 o 
   2   8   8      501.69      495.53     11.89 o 
   4   8   8      169.74      164.28     10.10 o 
   1   9   8      106.81      116.09      5.76 o 
   3   9   8       62.80       68.63      7.01 o 
   0  10   8       19.65       21.86      4.13 o 
   2  10   8       14.53       16.01      4.71 o 
   4  10   8        6.54        8.93      5.05 o 
   1  11   8       53.62       49.28      4.08 o 
   3  11   8       31.57       26.58      4.74 o 
   0  12   8       31.57       26.71      5.12 o 
   2  12   8       18.52       18.23      4.44 o 
   1  13   8        8.55       10.47      3.53 o 
   1   1   9      114.67      113.32      6.51 o 
   3   1   9       54.72       53.09      9.64 o 
   0   2   9       92.46       83.88      6.52 o 
   2   2   9       60.53       64.16     11.85 o 
   4   2   9       21.12       13.23      6.22 o 
   1   3   9       99.20       94.93      6.00 o 
   3   3   9       53.27       44.03      6.95 o 
   0   4   9      539.78      535.08     14.77 o 
   2   4   9      403.17      405.74     11.15 o 
   4   4   9      172.06      179.00     10.25 o 
   1   5   9      230.28      215.35      6.99 o 
   3   5   9      148.63      150.06     13.02 o 
   5   5   9       57.58       51.79      6.49 o 
   0   6   9      399.48      393.06     13.12 o 
   2   6   9      274.04      274.87      8.65 o 
   4   6   9       94.42       90.72      8.72 o 
   1   7   9       54.25       50.35      4.67 o 
   3   7   9       22.89       21.07      8.36 o 
   0   8   9       41.54       40.95      4.67 o 
   2   8   9       33.70       27.89      4.13 o 
   4   8   9       18.81        8.45      6.58 o 
   1   9   9      199.71      189.51      7.97 o 
   3   9   9       89.86       95.70      8.07 o 
   0  10   9       19.97       18.93      4.24 o 
   2  10   9       14.85       17.26      4.98 o 
   1  11   9        2.71       -2.87      2.36 o 
   0  12   9        3.63        0.70      3.67 o 
   0   0  10      129.03      118.56      9.81 o 
   2   0  10       87.51       66.84     10.57 o 
   4   0  10       26.43       35.12     10.45 o 
   1   1  10       33.31       31.71      3.86 o 
   3   1  10       15.36        0.05      9.23 o 
   0   2  10       73.72       62.68      6.02 o 
   2   2  10       54.62       46.09     10.69 o 
   4   2  10       25.01       11.39     10.45 o 
   1   3  10      203.13      182.06      8.63 o 
   3   3  10      114.83      113.33     13.07 o 
   0   4  10      340.23      364.28     12.38 o 
   2   4  10      240.12      265.81      9.47 o 
   4   4  10       90.98      103.58     11.19 o 
   1   5  10      113.31      123.75      7.68 o 
   3   5  10       64.79       62.77      5.53 o 
   0   6  10       37.82       38.25      5.82 o 
   2   6  10       24.25       27.19      4.12 o 
   4   6  10        8.56        5.27      4.25 o 
   1   7  10      216.81      224.18      7.96 o 
   3   7  10      114.38      127.49     11.56 o 
   0   8  10      124.02      127.46      9.72 o 
   2   8  10       77.66       74.02      6.51 o 
   1   9  10        9.54       12.28      3.60 o 
   0  10  10      110.58      138.30     22.15 o 
   2  10  10       80.99      102.84      7.47 o 
   1  11  10        0.04        0.96      3.59 o 
   1   1  11       22.01       14.16      3.54 o 
   3   1  11        7.77        3.66      5.44 o 
   0   2  11       83.39       64.61      7.37 o 
   2   2  11       60.09       46.12     16.03 o 
   1   3  11      464.14      464.97     12.46 o 
   3   3  11      226.23      249.26     26.60 o 
   0   4  11       39.17       34.49      7.93 o 
   2   4  11       25.33       26.15      4.48 o 
   1   5  11       59.76       68.88      6.38 o 
   3   5  11       23.28       24.84      7.74 o 
   0   6  11        7.76        3.81      3.95 o 
   2   6  11        7.11        0.01      2.95 o 
   1   7  11        4.82        2.93      3.95 o 
   0   8  11        4.72       18.09      8.43 o 
   2   8  11        3.65        9.88      6.24 o 
   1   9  11       20.00       26.28      4.57 o 
   0   0  12       42.63       38.13      8.17 o 
   2   0  12       29.23       22.09      9.54 o 
   1   1  12       22.75       13.93      3.93 o 
   0   2  12       23.49       16.07      4.49 o 
   2   2  12       18.94       13.09      6.24 o 
   1   3  12       21.15       19.53      4.36 o 
   0   4  12       12.45       13.76      5.28 o 
   2   4  12        9.61        9.00      4.53 o 
   1   5  12       10.07        7.66      4.00 o 
   0   6  12        3.42       -1.82      4.35 o 
                                                 
